# Supplementary material for: Distinct but interchangeable subpopulations of colorectal cancer cells with different growth fates and drug sensitivity
Source: iScience. 2023 Jan 13;26(2):105962. doi: 10.1016/j.isci.2023.105962 (PMC9883198; doi:10.1016/j.isci.2023.105962)
Supplement: Table S4. List of differentially-expressed genes between C45-4L and C45-1, C45-4L and C45-4S, C45-4S and C45-1, related to Figure 4 — Upregulated genes (fold change <0.67, p < 0.05) and downregulated genes (fold change >1.5, P < 0.05) are shown in each case. [file mmc2.xlsx]

## Sheet: C45-4L vs C45-1
Table S4: List of differentially-expressed genes, Related to Figure 4
DOWNREGULATED GENES in C45-4L compared to C45-1				UPREGULATED GENES in C45-4L compared to C45-1
p-value	Fold Change	Gene symbol		p-value	Fold Change	Gene symbol
0.000302803	0.0855031	LCP1		0.00952881	8.46926	KLF7
6.94816e-05	0.126065	KRT40		0.00120412	6.28485	LINC00958
0.00021484	0.127446	FKBP10		0.00816945	5.64257	REG4
0.000881217	0.158896	HSPA4L		0.000611149	4.9077	HYAL1
0.0360605	0.164618	SBSPON		0.0074776	4.69798	OLFM2
0.017435	0.168855	ASB4		0.0145266	4.27538	FN1
0.000293125	0.171914	LOC100507537		0.0197311	3.80158	APOA2
0.00367583	0.196086	LINC01420		0.0079422	3.71915	VAV2
0.000295168	0.196862	POPDC3		0.0123376	3.41067	LOC100505817
0.00618899	0.21601	LOC105378088|LOC105379711		0.00909892	3.33783	FAM171B
0.00704653	0.22344	MRLN		0.0240435	3.33492	DEFA5
0.0141501	0.225933	IFI27		0.000438975	3.06694	ZNF518B
0.0156151	0.229656	SLC26A3		0.00152291	3.06054	SLC35D3
0.00795471	0.230348	WBP5		0.00466468	2.72778	EFNA2
0.0025781	0.235214	LPAR3		0.00654175	2.70085	UNC93A
0.000288684	0.24625	FHOD3		0.000621734	2.66513	PLTP
0.00123891	0.246761	PAH		0.0125364	2.61969	MUC1
0.000211685	0.252912	PLA2G4A		0.0463299	2.57748	SNCAIP
0.00366337	0.262769	SRPX2		0.0166926	2.55324	TGFB1
0.00696541	0.269546	PM20D2		0.0100802	2.52111	ANO1
0.000111659	0.270567	IRAK3		0.0010433	2.48516	LGR5
0.00429364	0.272237	ENG		0.00234641	2.4727	CACNG4
0.000181788	0.273547	RNASE6		0.0111535	2.41971	HIST1H3H
0.00195456	0.275021	VEPH1		0.00223209	2.41022	TLE2
0.0024051	0.276318	NEO1		0.00622255	2.40904	MEX3A
0.000248479	0.280305	PDE11A		0.0488817	2.39171	ST6GALNAC1
0.0028097	0.28052	SRPX		0.0227743	2.34559	WFDC2
0.000373831	0.282207	MYH10		0.0179336	2.31355	GPC3
0.00245694	0.285683	ERP27		0.0177395	2.29938	ZNF114
0.00037228	0.288016	NETO2		0.00944257	2.2659	NEUROG3
0.00515969	0.29338	HACD4		0.00746023	2.26169	METRN
0.021841	0.294773	HSD3B1		0.0400389	2.2525	MERTK
0.017815	0.29714	OLFML3		0.00979837	2.21271	MPV17L
0.00244627	0.302713	GPR63		0.0180844	2.19452	AKR1B10
0.00295397	0.305574	PAIP2B		0.000773852	2.19338	PNPLA3
0.000201916	0.306689	SULT1C3		0.0209271	2.19324	MFAP4
0.0177011	0.312075	DDX60		0.0111467	2.16445	LHFPL3-AS2
0.000759698	0.315315	C17orf77		0.000323004	2.15756	LINC01224
0.00162556	0.318729	UCHL1		0.0316371	2.15627	SIDT1
0.0151689	0.322848	PLCB1		0.000904069	2.15469	REG3A
0.00061195	0.324163	IL33		0.0296661	2.11656	ZNF844
0.00335175	0.327592	TBXAS1		0.014886	2.10295	MSI1
0.0109792	0.334806	HERC6		0.0343874	2.09586	PTCHD1
0.0398404	0.338322	MCTP1		0.0042	2.09291	SLITRK6
0.0303621	0.339235	LOC101929988		0.0018859	2.06748	ANXA13
0.0120175	0.339719	OXCT1		0.000415547	2.06739	GATA6-AS1
0.0288174	0.344403	LINC00920		0.04697	2.0259	GREM1
0.0110012	0.345658	SRSF1		0.0160509	2.02221	GNAI1
0.00115154	0.346442	MNS1		0.0224972	2.02124	ARHGAP42
0.0448829	0.347053	CLDN10-AS1		0.0290006	2.01994	GPRC5B
0.0201901	0.355582	SCGN		0.0266923	2.0199	MDK
0.000646224	0.364494	SH3BGRL		0.0425127	2.01895	OLFM4
0.0160235	0.366445	MBOAT2		0.014816	2.01802	RAB15
0.000310267	0.371435	SACS		0.0294786	2.01687	MIR520E
0.00499281	0.372039	SLC13A3		0.0244172	2.01423	DKK4
0.00372667	0.378759	IFIT5		0.00553047	2.00765	ALOX5
0.00825254	0.379574	STXBP1		0.0345221	1.99675	MXRA7
0.00325988	0.379962	PFN2		0.00077605	1.96876	PACSIN3
0.00271927	0.382234	H2AFY2		0.000846114	1.95964	E2F5
0.00200327	0.391838	ST3GAL1		0.00821816	1.92648	SLC43A1
0.0112147	0.395752	PKP1		0.0417421	1.92109	CST7
0.0163628	0.396843	AKR1C4		0.0204774	1.89918	HSPB1
0.0206253	0.398507	LOC105371008		0.0196623	1.89704	TTN-AS1
0.0141989	0.402553	LOC100506688		0.00568964	1.8835	SEMA4C
0.00638117	0.410548	PLEKHS1		0.0378339	1.88325	SERPINB9
0.00379341	0.410644	SLC5A1		0.0235173	1.87806	RAB42
0.000203096	0.412845	DDX60L		0.0440087	1.86264	ZNF607
0.0237113	0.413451	NGFRAP1		0.000465948	1.85875	AMT
0.000492102	0.413985	ZNF655		0.00814608	1.85375	TRAM1
0.0466556	0.414068	LOC101928020		0.00457526	1.83861	P3H2
0.00828895	0.420637	IFITM4P		0.0181611	1.8363	SEPN1
0.0301215	0.424547	LOC101926964		0.041993	1.83407	ZNF253
0.00106514	0.426123	HCN1		0.00036617	1.8304	LOC105373749
0.00622751	0.426299	NCKAP5		0.0106405	1.82337	HAAO
0.0456508	0.426826	LINC01517		0.0245223	1.82004	LGR4
0.0288415	0.429615	ADH6		0.0118936	1.81543	GAB2
0.0383787	0.429741	ELFN1-AS1		0.0207349	1.80657	GSTA4
0.025325	0.430811	PLCB4		0.00396611	1.8005	HOMER3
0.00521481	0.432803	TSPAN7		0.0338877	1.79797	MYEOV
0.00819887	0.433415	LOC374443		0.00864619	1.79576	P2RX6P
0.028795	0.434849	MGAM2		0.0441567	1.78519	BBS5
0.0272965	0.435493	FLJ22763		0.0284743	1.78088	ACP5
0.00418564	0.435771	DRAM1		0.0263635	1.78039	IGFL2
0.00441598	0.436454	LOC105370503		0.0193334	1.77727	PELI1
0.0193016	0.437382	CCDC109B		0.0040333	1.77055	C11orf57
0.0105299	0.441966	NPL		0.0447176	1.76939	MXRA7
0.00141277	0.442922	IL15		0.0269607	1.76655	LOC105378360
0.00133378	0.447709	CEMIP		0.00302965	1.75641	NDUFC2-KCTD14
0.00964596	0.447999	FMO4		0.000943087	1.73293	LOC102723521
0.00740455	0.449178	LOC101929395		0.0204084	1.72868	WHAMMP2
0.00352805	0.452721	LOC105372578		0.0189853	1.72759	SNORA47
0.00482394	0.457107	CTSL		8.37408e-05	1.72532	NUDT3
0.030855	0.457607	PRORY		0.0355566	1.71632	ST6GALNAC2
0.0163796	0.458254	CROT		0.00817215	1.71615	C19orf66
0.038383	0.458718	DDX46		0.0328249	1.7143	NR5A2
0.0141596	0.460427	CCDC113		0.0258209	1.71244	FKBP1B|MFSD2B
0.00247743	0.461275	KLHL29		0.0422527	1.71141	HIST1H2BH
0.0418903	0.462441	PROM1		0.0308975	1.70767	FGF20
0.0161369	0.462587	TRAV41		0.0187184	1.70047	ARSJ
0.018056	0.464572	PON3		0.00620826	1.69737	CLDN15
0.0121104	0.465177	KLK6		0.00359489	1.69618	SERPINB6
0.0367049	0.466867	ANKRD20A5P		0.00143031	1.693	CDC42EP2
0.00887582	0.468392	EML5		0.0243283	1.69281	RCOR2
0.0135164	0.468947	LOC105377265		0.0028208	1.69097	SOX4
0.00261389	0.469295	TLR4		0.0156412	1.68494	VAT1
0.0341328	0.46944	LOC101929216|LOC105378291		0.00374752	1.68264	KREMEN1
0.00655276	0.470703	MIR27B|C9orf3|MIR23B		0.0149913	1.68063	CIDEC
0.00390869	0.471013	DAB1		0.0317501	1.67523	TMEM176B
0.0301362	0.47203	SLC43A3|PRG2		0.0160879	1.67498	LOC100505727
0.00722368	0.472958	ARMC2		0.0149903	1.66755	PPP1R14A
0.0210491	0.47369	CPVL		0.00399786	1.66444	KCTD15
0.00951358	0.47423	TNFAIP2		0.0499866	1.65749	NT5C1A
0.034691	0.474771	SLC7A8		0.00829505	1.65047	RFPL4AL1
0.0370781	0.475653	SLC39A8		0.0102016	1.64934	POU5F1
0.0238882	0.476108	NRROS|PIGX		0.0276711	1.64808	BPHL
0.00911401	0.47756	CYP4V2|KLKB1		0.0340946	1.64392	GAS6
0.0240967	0.479722	EDN1		0.0318427	1.64271	ITPRIPL1
0.00708727	0.481873	SCML2		0.038136	1.64105	LINC00341|SYNE3
0.0393151	0.483124	ANKRD20A5P		0.0224824	1.64104	LRP4-AS1
0.00838137	0.484049	NMI		0.0343021	1.63967	HID1
0.00289357	0.485	TCEAL8		0.0371687	1.63952	C19orf25
0.0229126	0.487804	CRNDE		0.0127911	1.62289	PTPMT1|NDUFS3
0.0281709	0.487977	HMGN3		0.0356087	1.62289	ADGRG2
0.0396386	0.490033	SLAMF6		0.0272075	1.62248	P2RY6
0.0190397	0.490747	MANEA		0.0171627	1.62151	SPN
0.00725572	0.491051	GABRR1		0.0303338	1.61996	PTPRF
0.0480389	0.493469	ABAT		0.00788027	1.61887	SUSD3
0.000117136	0.493862	INPP5D		0.0274416	1.61135	GRHL1
0.00462674	0.494624	TAP1		0.0245858	1.61104	LOC400043
0.0132331	0.494926	LOC100996579		0.000829525	1.60956	PLCB3
0.0448929	0.49607	LOC105376066		0.0478243	1.60942	NUPR1
0.01775	0.496698	CCDC162P		0.0461579	1.60618	KRT7
0.0380405	0.49744	CHI3L1		0.000668517	1.60372	C11orf31
0.0178515	0.49792	LTB4R		0.0145665	1.60039	UCP2
0.0109019	0.497933	GAS6-AS1		0.0489593	1.59964	ZNF322
0.00278343	0.498414	PPP1R14D		0.0316964	1.59826	ZNF486
0.0232537	0.499066	PPP1R14C		0.0050545	1.59728	OLFML2A
0.0262074	0.500948	BTBD11		0.00616872	1.5952	HINFP
0.00469675	0.503798	MR1		0.00289726	1.59388	TPMT
0.0374866	0.504061	LL0XNC01-250H12.3		0.00793684	1.59262	LGALS2
0.00544783	0.505424	LOC105371220		0.0432925	1.58973	CD59
0.00203664	0.506343	FABP6		0.0464567	1.58446	LOC100996713
0.038896	0.508933	ABCB1		0.0497499	1.58292	KLF13
0.0189131	0.508963	PLA2G16		0.00414406	1.57896	ITPR3
0.0379464	0.509619	OXGR1		0.0116249	1.5737	FADS1
0.0239723	0.511475	CRAT8		0.0294198	1.57294	SLC9A3
0.0285895	0.511585	ARHGDIB		0.00953677	1.57107	LOC102724064
0.000502961	0.512427	ATP10D		0.0337952	1.5697	KCNE3
0.0154538	0.513091	LPXN		0.0015752	1.56582	STARD13
0.0472461	0.513405	GPR135		0.0287013	1.56528	SH3GL2
0.0275524	0.513661	EOGT		0.0337107	1.56143	CYP2S1
0.000458101	0.516145	ATG5		0.0247474	1.55906	MIR3161
0.0126657	0.517741	ERAP2		0.0115025	1.55667	HSD17B8
0.0103917	0.518544	UBA7		0.0466422	1.55594	ELMO2P1
0.00546099	0.518875	FZD10		0.0442182	1.54612	IGHG3|IGHG1|IGHG4
0.00235253	0.519978	TNFSF10		0.0129435	1.5457	FHL3
0.0478551	0.520677	HNRNPA1		0.00639495	1.54381	CR1L
0.0290511	0.521699	ENTPD1		0.0163512	1.54108	KBTBD11
0.00681806	0.523238	TMX4		0.00282263	1.54086	SNORA23
0.0433198	0.524858	ALDH3A1		0.04689	1.54082	SWAP70
0.0176079	0.525189	LOC285629		0.0393589	1.54013	CTD-2151A2.1
0.0360335	0.525251	OTUB2		0.0273528	1.54006	LOC105369854
0.0241029	0.52828	RBMY2EP		0.0356843	1.53999	C6orf62
0.0252503	0.528821	EPHX4		0.00631347	1.53986	MIR497|MIR497HG
0.0173912	0.528857	C14orf105		0.00905651	1.53954	SSH3
0.0136083	0.528885	GABPB2		0.0156486	1.53943	RAB11FIP1
0.037076	0.529446	LOC731157		0.0284545	1.53863	SNX32
0.0181081	0.530359	ULBP3		0.00645205	1.53628	MCUR1
0.0214946	0.531455	IRAK1BP1		0.0494879	1.53339	DENND5A
0.00507976	0.532667	GLRA2		0.0208179	1.53181	NCR3LG1
0.0231682	0.534679	C3orf67		0.0171989	1.53038	PACS1
0.0374465	0.537425	WASH5P		0.0179204	1.53024	HIST1H2BN
0.00328594	0.537713	TGM3		0.0193933	1.52931	TMEM179B|MIR6748
0.0442852	0.537804	LINC00412		0.00521291	1.52769	LAPTM4B
0.00294128	0.538273	IFIH1		0.0377325	1.52572	GCNT3
0.0129922	0.538458	CASC9		0.00632285	1.52483	AREG
0.0410458	0.538507	SNAR-G2		0.00366444	1.52446	APLP2
0.00529417	0.540799	NXPE3		0.00206695	1.52357	B4GALNT4
0.0059378	0.542306	TMEM173		0.0230552	1.52306	REEP6
0.0127313	0.543376	NEIL1		0.000736501	1.52097	C2orf72
0.0290188	0.543558	WHAMMP1		0.00189776	1.51886	LOC100507507
0.0338556	0.544331	PSMB8		0.0145572	1.51654	LACTB2
0.0191606	0.545387	IFT57		0.00641813	1.51541	MIR3065
0.0464622	0.548491	CCR1		0.031496	1.51273	MIR1269B
0.00810021	0.549156	ARHGAP31		0.00744961	1.51253	ZKSCAN8
0.00438691	0.549487	CECR3		0.0104574	1.50829	DEFB1
0.0214516	0.549828	C4BPA		0.0288648	1.504	CLCF1
0.0325409	0.54994	KCNJ2		0.048505	1.50321	PTPRN2
0.0255223	0.552175	LINC01232		0.00259884	1.50183	KRT17P1
0.0175284	0.55252	CCDC53		0.0234943	1.50104	SLC39A7
0.0376256	0.552862	LOC105369863		0.0200201	1.50094	KLF12
0.0427721	0.553558	PSMD3		0.0177746	1.50033	C11orf80
0.0348135	0.55435	ORC3		0.019288	1.50017	C8orf59
0.00573287	0.554809	PITPNC1
0.00967364	0.554832	CBX5
0.00680072	0.555038	PRKXP1
0.00165307	0.555222	MAP7D3
0.0404205	0.555911	FAM133B
0.026802	0.557786	HNF1A-AS1
0.00155621	0.558701	MAEL
0.0208964	0.559081	LYPD6B
0.0190358	0.560311	RABGGTB|ACADM
0.0128852	0.560719	CAPRIN2
0.00241718	0.56094	PCLO
0.0286737	0.562296	SMIM2-AS1
0.0142408	0.564532	RTN4IP1
0.00975779	0.565507	SH3TC2
0.029516	0.565998	LOC101927027
0.0116111	0.56639	SULF2
0.0119901	0.566461	LOC105377283
0.0355559	0.566747	LINC00540
0.0207285	0.566923	PSMB9
0.0254892	0.570345	LOC102606465
0.0271569	0.570376	CTTNBP2
0.00683694	0.571998	REV3L
0.0330224	0.572051	MCOLN2
0.0171728	0.57215	QRSL1
0.0245842	0.573495	SLC16A10
0.00165871	0.573864	IL23R
0.0159096	0.575265	TNS4
0.0319692	0.575268	CEP152
0.0131113	0.575515	SPTLC3
0.0129015	0.575663	FIG4
0.00464561	0.576426	MID1IP1-AS1
0.0125887	0.577886	PARP14
0.0394061	0.578964	OSTM1
0.00864029	0.578976	LOC105369628
0.0187095	0.580095	MIR3120
0.0158689	0.580315	SLC35A1
0.0480258	0.580387	LL0XNC01-250H12.3
0.035359	0.580905	NEB
0.034994	0.582589	CRYBG3
0.0309344	0.582916	OAT
0.0388529	0.583623	TBX3
0.03365	0.58378	H2AFJ
0.0340541	0.583955	ADRB2
0.0068273	0.585139	UBXN10
0.0408463	0.585713	HLA-B|HLA-C
0.019648	0.586136	LOC105379011
0.0358453	0.586528	B2M
0.000967842	0.586868	TEX9
0.0067571	0.587824	XDH
0.00333616	0.588648	POLR1A
0.0391082	0.589136	MIR645
0.0102869	0.589206	LOC101927365
0.0193332	0.589413	SERPINA7
0.0422661	0.591237	DNAH6
0.0251239	0.592604	LOC105371622
0.00325995	0.593781	ARMCX6
0.0165882	0.593875	SP110
0.0305016	0.594145	SH3BP5-AS1
0.0309256	0.595354	NPTX2
0.0427059	0.595925	LRRC66
0.0205945	0.596038	POT1
0.0414798	0.596912	SNORA36B|MIR664A
0.00763178	0.59999	MIR135B
0.024189	0.600043	NLRC5
0.0391701	0.600076	LOC105376863
0.0242423	0.600123	ASCC3
0.0128994	0.601196	SNX18
0.0379573	0.601948	LRRC31
0.0172367	0.604626	DCP1B
0.0308048	0.606808	AKIRIN2
7.33763e-05	0.607035	LOC101928881
0.0173117	0.608881	DOPEY1
0.0354837	0.608939	C10orf11
0.04868	0.609048	CLSTN2
0.0121932	0.611132	MIR103A2
0.0152564	0.61154	LOC105373429
0.00956894	0.612285	MYBL1
0.0222204	0.612828	FAM21C
0.047019	0.612964	BRCA2
0.0204578	0.613332	SP140L
0.0433353	0.613677	HOXA1
0.0101268	0.613875	ALDH1L2
0.0314124	0.614765	SMPD2
0.0187451	0.615955	DEGS1
0.0418537	0.616114	ZBTB24
0.00608657	0.616673	BACE2
0.039321	0.617259	TMEM154
0.0181659	0.617576	ADGRG6
0.0107388	0.618159	C6orf203
0.00761488	0.618416	NPY4R
0.0395601	0.619168	NBPF9|NBPF10
0.0105675	0.619959	NT5DC1
0.0306823	0.620677	LOC100287934
0.00467995	0.620893	LINC00858
0.0433835	0.621145	LOC101927919
0.0161111	0.621241	NAP1L5
0.0133685	0.622437	HSPA12A
0.00844715	0.622536	LOC202181
0.00124073	0.623061	PSTPIP2
0.0275722	0.6236	BBX
0.0146744	0.62423	TFCP2L1
0.0423846	0.624429	LOC100288842
0.0131839	0.624592	TAPBPL
0.0473483	0.624977	MIRLET7F2
0.0231391	0.625345	TUBAL3
0.0111892	0.626073	LOC100505782
0.0274246	0.626092	LGALS9B
0.0429701	0.62662	CDC40
0.00420229	0.626968	CYP2U1
0.0178219	0.627316	PARP11
0.00173079	0.628238	TSPAN33
0.0187679	0.630987	WDR35
0.00525511	0.631044	BCKDHB
0.0115119	0.631883	ASB9
0.00233621	0.632109	ZNF630
0.0184276	0.632265	SLC30A1
0.00689454	0.633573	RWDD1
0.0462519	0.633647	C5orf34
0.0317208	0.634122	VAMP1
0.0115744	0.63515	APOH
0.0105654	0.635587	GRHL3
0.0006329	0.636028	TGFBI
0.0042272	0.636297	PHKA1
0.0443275	0.63651	GATA2
0.0233234	0.636662	INPP4B
0.0312613	0.63693	COQ3
0.0128828	0.637301	CNTRL
0.0100845	0.637733	SLC23A2
0.00366146	0.638027	SNX24
0.0295911	0.639477	ABCC2
0.0471927	0.641553	DNAJC6
0.00518063	0.642172	ARHGEF10
0.0495306	0.642665	RNASEL
0.0249888	0.642995	RNF144B
0.0205351	0.643348	MNAT1
0.0372621	0.643364	TMEM231
0.0221862	0.643897	CD47
0.0329939	0.645166	NAT2
0.0371551	0.646795	CCDC170
0.043698	0.647347	SNORD18A|RPL4
0.00953552	0.647366	PHC1
0.0431426	0.64758	ESRRG
0.0324592	0.647946	ANXA6
0.0488893	0.648155	TSPYL4
0.00513803	0.648371	P3H4
0.00513161	0.648894	KLHL13
0.0359805	0.650748	RNGTT
0.0114176	0.651542	CYP4F35P
0.016002	0.651867	LOC100505938
0.00945773	0.652209	PARP9
0.0420707	0.652413	ZRANB3
0.0476925	0.653456	AIM1
0.00489163	0.653699	PTPRO
0.0486815	0.65416	SCLT1
0.0468503	0.656322	LOC100129046
0.014046	0.656324	PAQR3
0.0139499	0.656464	LOC105370435|LOC105370436
0.0230908	0.656568	ADA
0.0353811	0.657348	NKAP
0.0268734	0.657591	SERPINI1
0.0487916	0.657841	BCL2L11|ACOXL
0.0219154	0.657965	CYP20A1
0.0337029	0.658794	CENPK
0.0144512	0.659635	PKD2
0.00894699	0.659738	IGSF9B
0.045583	0.660182	HHLA2
0.0153651	0.66078	SMKR1
0.043645	0.662194	FAM216A
0.0254706	0.662237	HSPA12A
0.000251252	0.66252	HOXB6|HOXB3
0.00942879	0.662908	PLEKHG4
0.0378302	0.663036	ARHGAP4|L1CAM
0.00871946	0.663256	NUPL2
0.00940171	0.664105	ANKEF1
0.0301927	0.664907	GEN1
0.0108992	0.665147	PLEKHM1P

## Sheet: C45-4L vs C45-4S
Table S4: List of differentially-expressed genes, Related to Figure 4
DOWNREGULATED GENES in C45-4L compared to C45-4S				UPREGULATED GENES in C45-4L compared to C45-4S
p-value	Fold Change	Gene symbol		p-value	Fold Change	Gene symbol
0.000156432	0.080752	LCP1		0.0205711	6.02842	PCSK1
0.00429435	0.182855	ERP27		0.000474693	5.70899	ENAH
0.000310083	0.206724	HOXB5		0.0125997	4.48177	REG4
0.00868441	0.210163	MIR196A1		0.00137456	4.09081	AKR1B10
0.00381149	0.216863	PARP8		0.011044	3.51809	ANO1
0.000535937	0.232977	PAH		0.00473403	3.43154	LHFPL3-AS2
0.00373265	0.239198	HOXB7		0.03491	3.32471	GPC3
0.00467153	0.248222	HOXB6|HOXB3		0.0127755	3.14817	FFAR4
0.00316256	0.250228	TIMP3		0.00274013	3.01539	DDX26B
0.00569593	0.252064	CD74		0.00980926	2.94416	TSPAN7
0.00299462	0.261455	HOXB9		0.000294577	2.86606	EMP2
0.00407452	0.280926	NEO1		0.0151051	2.73682	MARK1
0.0230355	0.283583	SERPINF1		0.0015245	2.69278	CACNG4
0.0202834	0.28971	OLFML3		0.0237465	2.64861	RNU5D-1
0.000405796	0.300816	PROM1		0.0249611	2.52433	ZNF607
0.010422	0.300924	PM20D2		0.047848	2.48085	ZNF320
0.0366486	0.302645	ASB4		0.000830894	2.41448	RBP4
0.0127003	0.303587	ELFN1-AS1		0.0321956	2.34117	OLFM2
0.000414309	0.314919	SULT1C3		0.0133818	2.33851	TMPRSS4
0.0009491	0.323052	C17orf77		0.00601483	2.33226	LINC01224
0.00392388	0.336366	FKBP10		0.0019646	2.32161	CHD3
0.0317704	0.337235	SNAR-H		0.00196945	2.32131	SLITRK6
0.0289388	0.337324	SYN3		0.0373948	2.26962	LOC100505817
0.0282424	0.338163	ADGRE2		0.000815135	2.20351	P3H2
0.0126568	0.347162	FAM126A		0.00808286	2.20014	RGS10
0.00351662	0.347494	SKAP1		0.0417657	2.1947	PNMA1
0.00069449	0.35325	MYH10		0.00213925	2.14442	ANXA13
0.0138873	0.355407	ABCB1		0.0476961	2.1346	RAB27B
0.00419487	0.366248	MCTP1		0.00815491	2.09114	PCGF2
0.00520171	0.367368	P2RY1		0.00346482	2.09076	ALOX5
0.0131972	0.370178	LINC01234		0.0052502	2.08998	HIP1
0.0090963	0.372714	SULT2A1		0.0188412	2.08471	LRRC26
0.0279388	0.376083	P2RY1		0.00510615	2.07304	H2AFY2
0.00726221	0.380381	GGT3P		0.0274003	2.06869	GDAP1
0.000842209	0.385295	TAP1		0.0329989	2.05036	CACNB2
0.0145684	0.385668	ENG		0.00916612	2.04242	REG3A
0.0231165	0.388813	LOC100190940		0.0456206	2.03912	LONRF1
0.0116956	0.395354	SRPX2		0.0203165	2.03403	NEUROG3
0.0227618	0.396412	SNAR-G2		0.00179634	1.99384	PITPNC1
0.0330908	0.397794	HOXB8|HOXB9		0.041179	1.99175	MFAP4
0.00971136	0.399215	LOC100507639		0.00160479	1.99095	LINC00960
0.0281563	0.406408	WBP5		0.0104898	1.97675	HACD1
0.00152178	0.410271	ADGRG6		0.0391889	1.96599	CACNA1D
0.00239061	0.412191	LOC105378930		0.0141043	1.94654	KCNK1
0.00368774	0.420021	LOC105379362		0.0166673	1.93789	TRAJ58
0.0292158	0.424824	ARHGDIB		0.0294466	1.92891	MMP14
0.00432868	0.428261	LOC105377265		0.00111635	1.91612	LRIG1
0.0291211	0.435023	SLC6A14		0.00458968	1.89947	MBIP
0.0278913	0.438012	CCDC113		0.011517	1.89916	IGFBP2
0.0205627	0.438012	LOC105378088|LOC105379711		0.0367986	1.89809	EPHA4
0.00369357	0.43874	LOC101928820		0.0153233	1.89034	EIF1AY
0.0232159	0.439736	CELF3		0.0307292	1.8833	MANEAL
0.00168053	0.447848	POPDC3		0.0129835	1.87836	IGSF9
0.0137033	0.448067	PON3		0.000437007	1.8703	B4GALNT4
0.0413548	0.44891	LINC-PINT		0.0047231	1.86066	GSTA4
2.42412e-05	0.450518	HOXB3		0.0223742	1.85697	HID1
0.00491749	0.451804	PAIP2B		0.0407023	1.84612	NUPR1
0.0271449	0.453672	CSF2RA		0.0256567	1.83207	ST6GALNAC2
0.0414794	0.454343	LOC105379032		0.00395074	1.80351	KCTD15
0.0371925	0.456058	BAG2		0.0297098	1.80041	EFNA2
0.0418822	0.459805	LOC101929216|LOC105378291		0.0320757	1.80016	DENND5A
0.000249428	0.462734	DDX60L		0.0267395	1.7955	GUCA2A
0.00232384	0.463289	ITGA9		0.0239611	1.79445	MSI1
0.0116989	0.468012	LOC101929395		0.000465432	1.79121	LAPTM4B
0.0195877	0.468448	PSMB8		0.00432304	1.78287	DKK4
0.0446227	0.470057	SLAMF6		0.0110043	1.76662	CITED4
0.00100611	0.471878	LGR5		0.0375736	1.76155	RPS6KA6
0.0014767	0.474749	SACS		0.0427232	1.7613	SNX16
0.0285303	0.480129	ALOX12P2		0.00904733	1.75669	CAPN3
0.00345775	0.480861	CTSL		0.00792989	1.75227	MEX3A
0.0046161	0.483738	ST3GAL1		0.0327633	1.73184	ANKH
0.00499613	0.48444	SLC5A1		0.0337467	1.7303	SPDEF
0.011926	0.487705	DEFA6		0.00546118	1.71825	HSPA2
0.0195318	0.490003	PELO|ITGA1		0.00951004	1.71789	SIPA1L2
0.00117735	0.492457	PSMB9		0.0478154	1.70546	LOC285889
0.0190403	0.493692	ITPR2		0.0236298	1.69956	MIR921
0.0142491	0.493791	FZD10		0.00616502	1.69633	MARCKS
0.0288675	0.495234	CYP27A1		0.0456267	1.68319	IGFL2
0.00478638	0.49563	IL33		0.00474139	1.67709	DOC2A
0.000125396	0.496834	INPP5D		0.0497921	1.67402	LOC101927708
0.00934645	0.497772	GLRA2		0.0326959	1.66825	RIPPLY3
0.0466609	0.500955	PLCB4		0.00123913	1.66678	LOC102723521
0.019862	0.506446	B2M		0.0326613	1.65259	CES1P1
0.00384617	0.507358	DAB1		0.00932718	1.6492	CLDN15
0.00373146	0.51064	PNLIPRP2		0.00632746	1.64517	METRN
0.00196218	0.510798	PLEKHS1		0.0368695	1.63142	C2CD4A
0.0191264	0.512497	NCKAP5		0.00865937	1.62649	FKBP4|ITFG2
0.00635033	0.513928	SH3BGRL		0.049576	1.62461	ASPHD1
0.0149227	0.51436	SNAR-F		0.00691496	1.62124	PPP1R13B
0.0432516	0.515071	HERC6		0.0417686	1.61941	NT5C1A
0.00241238	0.516576	TNFSF10		0.0282936	1.6179	PTPRF
0.00898928	0.519198	HGD		0.00174803	1.61335	SARAF
0.042961	0.521443	LOC101927260|LOC100128130		0.00606694	1.60552	TESK2
0.0271818	0.523856	MIRLET7F1		0.018378	1.60282	HYAL1
0.00136139	0.525207	TMEM171		0.0474197	1.6015	FHL3
0.0306404	0.526598	GGT2		0.0238631	1.59215	IGFL4
0.044505	0.527988	SATB1-AS1		0.034624	1.58953	FAM179B
0.00133822	0.529576	ROBO1		0.0227238	1.58946	SLC43A1
0.017095	0.535269	NLRC5		0.0277316	1.58838	PLAC8
0.0317974	0.536969	FYN		0.0147103	1.58586	NUDT3
0.000686192	0.540708	ULBP3		0.0305379	1.58467	C1orf115
0.00391273	0.540925	GGT2|GGTLC3		0.00527088	1.58306	STARD13
0.000208806	0.542373	CECR3		0.0157403	1.58245	SGPP1
0.016734	0.542468	APOBEC1		0.0159922	1.58193	XYLT1
0.0327314	0.542933	CT55		0.00644513	1.5753	EML5
0.0405947	0.548367	LOC101928020		0.0079828	1.56925	WASF1
0.00487162	0.55044	FABP6		0.0198608	1.56007	DSTYK
0.0474339	0.551213	AWAT1		0.0218357	1.55835	LINC01133
0.0159078	0.55163	POU5F1B		0.0150239	1.54964	ZNF251
0.0335614	0.552413	EOGT		0.0395861	1.54687	SCCPDH
0.00209257	0.553053	PPP1R14C		0.0156057	1.54483	SPRR1B
0.00062724	0.554068	MAEL		0.00478295	1.54411	KCTD1
0.0119857	0.554428	LPA		0.0249878	1.53577	SLC22A3
0.0194079	0.558797	TUSC8		0.000990119	1.53253	SLC25A29
0.0481775	0.559511	LPXN		0.0156382	1.53202	CNKSR3
0.00058653	0.559614	SPTLC3		0.0361227	1.53177	CYP1B1
0.00936017	0.560997	KITLG		0.0372375	1.52923	LOC105379373|LOC105379374
0.000564122	0.56377	VWA2		0.0188726	1.52859	RGL2
0.0223274	0.567492	TM4SF19|TCTEX1D2|TM4SF19-TCTEX1D2		0.0293019	1.52556	ZNF888
0.0115492	0.56844	LINC01594		0.0383703	1.52372	FOXA3
0.00551806	0.568892	IFIH1		0.0465651	1.5223	LOC105376774
0.0115747	0.569792	ECI2		0.0373872	1.52207	CDH16
0.0391321	0.572457	TSPAN12		0.03144	1.51774	TAF11
0.0345516	0.575678	UGT2B10		0.0203287	1.51639	TTPA
0.00250082	0.58016	TPD52L1		0.0141541	1.50515	SMTNL2
0.0279364	0.583083	SH3PXD2A-AS1		0.0204094	1.50513	PTRF
0.0206347	0.583226	HSPA4L		0.027481	1.50504	MIR4498
0.0351853	0.583236	VEPH1		0.00129379	1.50459	DLX6
0.0354852	0.583494	IFNA13
0.023853	0.584128	MYADM
0.0155444	0.584245	LOC105372578
0.0230653	0.584543	KLK6
0.0499883	0.588683	DPEP1
0.0173005	0.588819	TMX4
0.0124454	0.589283	TUBAL3
0.00352394	0.5907	CAPRIN2
0.00636045	0.592093	RNASE6
0.00296689	0.592535	CCDC53
0.00285896	0.593937	PARP14
0.00819803	0.595268	GAS6-AS1
0.00896769	0.595412	TM7SF3
0.0471082	0.595693	C3orf67
0.0284247	0.596134	IFIT5
0.000120088	0.596678	GLUL
0.0119072	0.597845	GULP1
0.00728619	0.598398	CEMIP
0.00811504	0.601896	MIR4500HG
0.00252597	0.602034	LNP1
0.0125377	0.602048	GGTLC2
0.0217477	0.602084	INPP4B
0.0168736	0.603187	LINC01372
0.0337019	0.603838	ICAM1
0.00262684	0.603842	ANPEP
0.0299159	0.604882	HLA-DRA
0.00188486	0.60773	C4BPA
0.0295921	0.611103	FHOD3
0.0436897	0.611687	GVQW1
0.0342822	0.611927	CTSO
0.0498888	0.615286	LINC00525
0.0131397	0.616739	APLF
0.0497219	0.617844	FAM133B
0.00166379	0.618061	RBP2
0.0486554	0.618221	CRYBG3
0.024611	0.619842	CSF2RA
0.0480775	0.620467	PLD1
0.0243097	0.62082	HLA-B|HLA-C
0.0180499	0.622252	HLA-F
0.0394506	0.622687	CREB3L2
0.00548833	0.623467	CYP4A11
0.0100242	0.624136	ST6GAL1
0.0433962	0.625065	CEP152
0.0241439	0.6252	LINC01184
0.0297911	0.627092	CRAT8
0.0196935	0.628834	CROT
0.0231749	0.629318	LOC441178|LOC105378132
0.039003	0.629575	EPHX4
0.0209928	0.630508	LINC01517
0.033814	0.632158	KRT40
0.00097291	0.632728	LOC105379011
0.0462405	0.633922	PREX1
0.00889229	0.634223	LOC105372906
0.0320643	0.635045	TCEAL8
0.0305357	0.637608	XCR1
0.0360832	0.637842	TREML2
0.0389833	0.63895	DET1
0.0466724	0.639672	LOC105376863
0.0248148	0.641785	LOC100130502
0.027721	0.642532	SERP2
0.0148219	0.642775	LINC00540
0.017636	0.642914	TFCP2L1
0.0202729	0.642962	SEPP1
0.0305786	0.643126	GGT1|SNRPD3
0.0255795	0.643365	UBXN10
0.0342601	0.643645	CPN1
0.0310166	0.646184	CIB2
0.0334283	0.646389	CAPN8
0.04323	0.646756	LINC00958
0.0108431	0.647166	EEPD1
0.0171806	0.648644	PTER
0.00589798	0.652286	LINC-PINT
0.0403429	0.65299	HNF1A-AS1
0.0365725	0.653543	ANTXR2
0.0133901	0.654978	RAET1K
0.0193289	0.656452	TP73
9.53344e-05	0.65684	SEMA3A
0.0210351	0.658534	TPM3
0.0176469	0.658721	GALNT10|MFAP3
0.0334351	0.659192	SLC12A2
0.0388002	0.660737	CDKL5
0.0107986	0.661472	DRAM1
0.0427498	0.661774	NMI
0.000359461	0.661833	CASC21
0.0337913	0.662359	TBXAS1
0.0197922	0.663744	TLDC2
0.0433739	0.663882	HUNK
0.017361	0.664057	CACNA1E
0.0462023	0.665285	RENBP
0.027119	0.665611	TBCEL
0.0138791	0.666433	SRPX
0.0159096	0.575265	TNS4
0.0319692	0.575268	CEP152
0.0131113	0.575515	SPTLC3
0.0129015	0.575663	FIG4
0.00464561	0.576426	MID1IP1-AS1
0.0125887	0.577886	PARP14
0.0394061	0.578964	OSTM1
0.00864029	0.578976	LOC105369628
0.0187095	0.580095	MIR3120
0.0158689	0.580315	SLC35A1
0.0480258	0.580387	LL0XNC01-250H12.3
0.035359	0.580905	NEB
0.034994	0.582589	CRYBG3
0.0309344	0.582916	OAT
0.0388529	0.583623	TBX3
0.03365	0.58378	H2AFJ
0.0340541	0.583955	ADRB2
0.0068273	0.585139	UBXN10
0.0408463	0.585713	HLA-B|HLA-C
0.019648	0.586136	LOC105379011
0.0358453	0.586528	B2M
0.000967842	0.586868	TEX9
0.0067571	0.587824	XDH
0.00333616	0.588648	POLR1A
0.0391082	0.589136	MIR645
0.0102869	0.589206	LOC101927365
0.0193332	0.589413	SERPINA7
0.0422661	0.591237	DNAH6
0.0251239	0.592604	LOC105371622
0.00325995	0.593781	ARMCX6
0.0165882	0.593875	SP110
0.0305016	0.594145	SH3BP5-AS1
0.0309256	0.595354	NPTX2
0.0427059	0.595925	LRRC66
0.0205945	0.596038	POT1
0.0414798	0.596912	SNORA36B|MIR664A
0.00763178	0.59999	MIR135B
0.024189	0.600043	NLRC5
0.0391701	0.600076	LOC105376863
0.0242423	0.600123	ASCC3
0.0128994	0.601196	SNX18
0.0379573	0.601948	LRRC31
0.0172367	0.604626	DCP1B
0.0308048	0.606808	AKIRIN2
7.33763e-05	0.607035	LOC101928881
0.0173117	0.608881	DOPEY1
0.0354837	0.608939	C10orf11
0.04868	0.609048	CLSTN2
0.0121932	0.611132	MIR103A2
0.0152564	0.61154	LOC105373429
0.00956894	0.612285	MYBL1
0.0222204	0.612828	FAM21C
0.047019	0.612964	BRCA2
0.0204578	0.613332	SP140L
0.0433353	0.613677	HOXA1
0.0101268	0.613875	ALDH1L2
0.0314124	0.614765	SMPD2
0.0187451	0.615955	DEGS1
0.0418537	0.616114	ZBTB24
0.00608657	0.616673	BACE2
0.039321	0.617259	TMEM154
0.0181659	0.617576	ADGRG6
0.0107388	0.618159	C6orf203
0.00761488	0.618416	NPY4R
0.0395601	0.619168	NBPF9|NBPF10
0.0105675	0.619959	NT5DC1
0.0306823	0.620677	LOC100287934
0.00467995	0.620893	LINC00858
0.0433835	0.621145	LOC101927919
0.0161111	0.621241	NAP1L5
0.0133685	0.622437	HSPA12A
0.00844715	0.622536	LOC202181
0.00124073	0.623061	PSTPIP2
0.0275722	0.6236	BBX
0.0146744	0.62423	TFCP2L1
0.0423846	0.624429	LOC100288842
0.0131839	0.624592	TAPBPL
0.0473483	0.624977	MIRLET7F2
0.0231391	0.625345	TUBAL3
0.0111892	0.626073	LOC100505782
0.0274246	0.626092	LGALS9B
0.0429701	0.62662	CDC40
0.00420229	0.626968	CYP2U1
0.0178219	0.627316	PARP11
0.00173079	0.628238	TSPAN33
0.0187679	0.630987	WDR35
0.00525511	0.631044	BCKDHB
0.0115119	0.631883	ASB9
0.00233621	0.632109	ZNF630
0.0184276	0.632265	SLC30A1
0.00689454	0.633573	RWDD1
0.0462519	0.633647	C5orf34
0.0317208	0.634122	VAMP1
0.0115744	0.63515	APOH
0.0105654	0.635587	GRHL3
0.0006329	0.636028	TGFBI
0.0042272	0.636297	PHKA1
0.0443275	0.63651	GATA2
0.0233234	0.636662	INPP4B
0.0312613	0.63693	COQ3
0.0128828	0.637301	CNTRL
0.0100845	0.637733	SLC23A2
0.00366146	0.638027	SNX24
0.0295911	0.639477	ABCC2
0.0471927	0.641553	DNAJC6
0.00518063	0.642172	ARHGEF10
0.0495306	0.642665	RNASEL
0.0249888	0.642995	RNF144B
0.0205351	0.643348	MNAT1
0.0372621	0.643364	TMEM231
0.0221862	0.643897	CD47
0.0329939	0.645166	NAT2
0.0371551	0.646795	CCDC170
0.043698	0.647347	SNORD18A|RPL4
0.00953552	0.647366	PHC1
0.0431426	0.64758	ESRRG
0.0324592	0.647946	ANXA6
0.0488893	0.648155	TSPYL4
0.00513803	0.648371	P3H4
0.00513161	0.648894	KLHL13
0.0359805	0.650748	RNGTT
0.0114176	0.651542	CYP4F35P
0.016002	0.651867	LOC100505938
0.00945773	0.652209	PARP9
0.0420707	0.652413	ZRANB3
0.0476925	0.653456	AIM1
0.00489163	0.653699	PTPRO
0.0486815	0.65416	SCLT1
0.0468503	0.656322	LOC100129046
0.014046	0.656324	PAQR3
0.0139499	0.656464	LOC105370435|LOC105370436
0.0230908	0.656568	ADA
0.0353811	0.657348	NKAP
0.0268734	0.657591	SERPINI1
0.0487916	0.657841	BCL2L11|ACOXL
0.0219154	0.657965	CYP20A1
0.0337029	0.658794	CENPK
0.0144512	0.659635	PKD2
0.00894699	0.659738	IGSF9B
0.045583	0.660182	HHLA2
0.0153651	0.66078	SMKR1
0.043645	0.662194	FAM216A
0.0254706	0.662237	HSPA12A
0.000251252	0.66252	HOXB6|HOXB3
0.00942879	0.662908	PLEKHG4
0.0378302	0.663036	ARHGAP4|L1CAM
0.00871946	0.663256	NUPL2
0.00940171	0.664105	ANKEF1
0.0301927	0.664907	GEN1
0.0108992	0.665147	PLEKHM1P

## Sheet: C45-4S vs C45-1
Table S4: List of differentially-expressed genes, Related to Figure 4
DOWNREGULATED GENES in C45-4S compared to C45-1				UPREGULATED GENES in C45-4S compared to C45-1
p-value	Fold Change	Gene symbol		p-value	Fold Change	Gene symbol
0.0332362	0.140801	SBSPON		2.08216e-06	9.71749	LINC00958
0.00132362	0.147004	TSPAN7		0.0119384	9.4843	KLF7
0.00975401	0.182472	IFITM1|IFITM2		0.00511148	6.72712	LOC100132154
0.000889127	0.184133	LINC01420		0.000111877	5.26654	LGR5
2.00384e-05	0.184383	H2AFY2		0.0030194	4.51634	LOC100507639
0.0113972	0.18683	MRLN		0.00495716	4.00931	PARP8
0.0019706	0.199421	KRT40		0.00368939	3.53156	HOXB7
0.00203519	0.218841	SLC26A3		0.00942071	3.51805	FAM171B
0.000442581	0.2272	LOC100507537		0.00215671	3.30626	UNC93A
0.00110837	0.234609	ENAH		0.000360881	3.24978	ZNF518B
0.00291453	0.237706	FLJ22763		0.00329505	3.22811	SLC35D3
0.00145852	0.254723	MT1F		0.0234229	3.07835	MIR196A1
0.0116155	0.256516	MBOAT2		0.0124033	3.06824	ZNF114
0.00043102	0.272444	HSPA4L		0.0043422	3.06191	HYAL1
0.000338335	0.278262	PITPNC1		0.0136759	3.01762	HOXB5
0.00113559	0.289075	OXCT1		0.00299854	2.91883	HOXB9
0.0316613	0.290449	MNS1		0.0259463	2.87817	P2RY1
0.0171437	0.294672	SCGN		0.0133452	2.85377	SLC15A1
0.0324529	0.295566	IFI27		0.0120024	2.78769	NRCAM
0.00153035	0.297335	EML5		0.00518191	2.76076	LOC105378930
0.0186602	0.307348	IRAK3		0.00424242	2.71853	SKAP1
0.0101519	0.307824	HACD4		0.0107279	2.66906	HOXB6|HOXB3
0.00463746	0.313113	DDX26B		0.0222697	2.60894	SECTM1
0.00372101	0.324499	GPR63		0.00710205	2.60626	UGT2B10
0.000198591	0.327061	RBP4		0.00899237	2.54977	OLFM4
0.000714802	0.333178	PFN2		0.0164761	2.4158	BAG2
0.0118107	0.346981	PRORY		0.0026717	2.39465	TUSC8
0.0108863	0.353146	UCHL1		0.0298472	2.38966	MUC1
0.00562097	0.354211	RBMY2EP		0.0108212	2.38248	APOA2
0.00344568	0.36359	DDX60		0.012663	2.33408	P2RY1
0.00672875	0.366033	RAB27B		0.00491126	2.32272	BBS5
0.00428329	0.36837	PLA2G4A		0.0103198	2.2575	TIMP3
0.022369	0.36894	HSD3B1		0.00399657	2.25369	CD74
0.00569935	0.378892	FKBP10		0.00417128	2.23347	ARHGAP42
0.0207309	0.37932	LPAR3		0.000106822	2.21514	HOXB3
0.0152721	0.385359	MT1X		0.0176275	2.20677	VAV2
0.00207188	0.385624	EIF1AY		0.009066	2.19941	ITPR2
0.0184089	0.389798	MARK1		0.0036865	2.18823	CELF3
0.0158368	0.393019	OXGR1		0.0110801	2.1758	TTN-AS1
0.00314706	0.394155	AKR1C4		8.83584e-05	2.16375	CD59
0.0137403	0.396091	SLC16A9		0.000501347	2.16316	HOXB8|HOXB9
0.019759	0.400477	MALRD1		0.0175872	2.15826	SOD2
0.00410132	0.40296	FHOD3		0.00382564	2.13992	LOC105379362
0.0105734	0.404441	LTBP1		0.0162665	2.12655	MYEOV
0.000803615	0.40642	PDE11A		0.00494932	2.07226	LOC100505727
0.0276616	0.406909	ANKRD20A5P		0.0453448	2.06108	FAM126A
0.00961844	0.407918	PKP1		0.000713706	2.05245	RGMB
0.000531936	0.407928	EMP2		0.00312464	2.04914	HSPB1
0.00144788	0.409547	IFITM4P		0.0450676	2.04625	GREM1
0.013022	0.409626	KCNJ2		0.0127201	2.02669	TMEM176B
0.000563214	0.415617	ZNF655		0.00466827	2.02563	GNAI1
0.00719733	0.420929	SRPX		0.0256807	2.01911	TMEM176A
0.002802	0.426461	NETO2		0.0455768	1.97288	TMEM133
0.0424197	0.427313	GRM8		0.0195572	1.96812	CST7
0.0062751	0.427884	CHD3		0.0412817	1.96204	FJX1
0.00366122	0.433351	IGFL4		0.0280202	1.94973	LINC01558
0.0239074	0.438531	PLXDC2		0.0244146	1.93625	HIST1H3H
0.0261425	0.439115	LOC285629		0.0158864	1.92725	SAT1
0.00325755	0.439573	POPDC3		0.0126664	1.91277	KLK1
0.00330766	0.440008	HCN1		0.00730076	1.90215	HAAO
0.0444125	0.441136	PCDHB13		0.0270436	1.89418	ACP5
0.029601	0.441281	HMGN3		0.0397896	1.88899	GPRC5B
0.000207708	0.44385	BTBD11		0.0248366	1.8845	UBASH3B
0.0315662	0.445124	SLC43A3|PRG2		0.00107495	1.87241	SPN
0.00832227	0.446659	SERPINA7		0.0355312	1.85661	TAF1D|SNORA8
0.000331844	0.44722	HIP1		0.0205909	1.85384	HIST1H2BH
0.0209073	0.44936	ALDH3A1		0.0174855	1.85312	ALOX12P2
0.0246157	0.452423	FFAR4		0.0411638	1.84857	LOC105369306
0.0119179	0.454336	HACD1		0.0284555	1.84808	CT55
0.0326358	0.456755	LOC105379373|LOC105379374		0.0192347	1.83089	APOBEC1
0.0126653	0.461492	CACNB2		0.0481681	1.82081	AWAT1
0.00125934	0.461999	RNASE6		0.00415289	1.81849	PLTP
0.0100944	0.462851	WASF1		0.00485887	1.81397	OR7E14P
0.0194258	0.465716	SRSF1		0.00394659	1.8077	GATA6-AS1
0.0118439	0.470453	CD47		0.0247957	1.79887	LOC441179
0.00214757	0.471543	VEPH1		0.0142517	1.79123	GULP1
0.0078572	0.473791	LYPD6B		0.00676602	1.78081	SIAE
0.0162835	0.477783	ENTPD1		0.0217572	1.77826	CYP4A11
0.0446616	0.478923	LOC105376944		0.00993174	1.7599	AREG
0.00310816	0.481071	MIR103A2		0.00938661	1.75949	LOC105373749
0.0168897	0.485114	EFR3B		0.00401033	1.7592	AMT
0.0230175	0.48546	SLC13A3		0.0484697	1.75865	SULT2A1
0.038429	0.48568	ADH6		0.0238486	1.74981	LGR4
0.0210576	0.48735	IFITM3		0.00605469	1.74918	LOC101928820
0.00563318	0.488689	TNFAIP2		0.00140327	1.74842	SLCO2B1
0.0396631	0.489132	ALDH3B2		0.0189392	1.73719	C11orf53
0.000124581	0.491635	PNMA1		0.00884218	1.7371	SLCO3A1
0.0143522	0.494077	FMO4		0.0304065	1.72345	SLC7A4
0.0198617	0.494584	TBXAS1		0.0116822	1.72206	SEMA4C
0.0233707	0.495201	NGFRAP1		0.0067289	1.7169	AREG
0.0249409	0.495623	PMP22		0.00236407	1.71254	IL2RG
0.00795136	0.495673	ABAT		0.00466691	1.70692	KDELC2
0.0355218	0.496736	OTUB2		0.0134932	1.70395	MIR1269B
0.0280477	0.497606	LOC100506688		0.0254986	1.7026	HSD17B2
0.014509	0.500799	IGFBP2		0.0209701	1.7021	SUSD3
0.0176017	0.501475	CPVL		0.0176914	1.70175	ITPRIPL1
0.0343769	0.503551	LOC105379005		0.0351504	1.69542	PELO|ITGA1
0.034849	0.506973	FAM43A		0.0132721	1.69421	CYP27A1
0.0101947	0.507837	ASCC3		0.0354404	1.69399	WFDC2
0.00522724	0.508132	MT1CP		0.0137003	1.69005	TLE2
0.00105352	0.508664	SGK1		0.0420751	1.67652	MIR345
0.00523596	0.50872	SMKR1		0.00436076	1.67508	IFI30
0.0316474	0.509131	ANKRD20A5P		0.0111473	1.67394	FKBP1B|MFSD2B
0.00708113	0.509425	SULF2		0.0204062	1.67048	TMCO3
0.0352264	0.512405	CCDC162P		0.0341679	1.66949	GGT3P
0.0226174	0.51387	LOC101927919		0.0123215	1.6685	SEMA6A
0.0325194	0.515683	SHISA9		0.0269345	1.6665	KITLG
0.0355458	0.516139	SDR16C5		0.023582	1.66324	PRRG4
0.00111041	0.516286	TRAV41		0.00905874	1.65712	CACNA1E
0.0290661	0.521789	CITED4		0.0311918	1.65527	TAF1D|SNORA8
0.0432763	0.522214	CACNA1D		0.0135992	1.65348	UCP2
0.000929929	0.525337	NPY4R		0.00899219	1.65069	ITLN1
0.01794	0.528246	NAT2		0.0176129	1.64929	CTSV
0.00339839	0.529004	H19|MIR675		0.00296946	1.64668	ROBO1
0.00838988	0.529591	CCDC18		0.016271	1.64104	P2RX6P
0.0323	0.530571	MTSS1		0.0112724	1.6331	TFF1
0.00137278	0.530872	TEX9		0.0261231	1.62862	LOC105371809
0.00225627	0.532284	SULT2B1		0.0448415	1.6233	MPV17L
0.0141517	0.532754	HHLA2		0.0327439	1.61934	CPED1
0.00586794	0.535213	DNAJC6		0.0357034	1.61615	PGM5-AS1
0.0368008	0.536451	AKR1B10		0.0260789	1.61423	YBX2
0.0347454	0.538961	DBT		0.0146725	1.61287	CELP
0.0433903	0.545484	SCN2A		0.0285546	1.6109	SCARNA9
0.00521095	0.547281	FIG4		0.0109437	1.60514	OR51E1
0.000574406	0.547517	TTC7B		0.0110687	1.60242	PTPRN2
0.00566106	0.548042	LOC105371220		0.00804502	1.60023	CLEC18A|CLEC18C
0.00193681	0.550606	CYP2C18		0.00218124	1.5993	C11orf31
0.0251034	0.552123	RABGGTB|ACADM		0.0435713	1.59598	FAM122C
0.00457748	0.553046	SLC23A2		0.029923	1.59353	STX3|OR10Y1P
0.0236327	0.554113	MARCKS		0.00205861	1.59172	TPMT
0.0250922	0.557027	ANKH		0.0218955	1.59164	NR0B2
0.00239841	0.557932	ASB4		0.0209014	1.58953	MIR1293
0.00560572	0.558601	TRERF1		0.0187323	1.58536	CCDC34
0.0166763	0.560186	DST		0.0328825	1.58514	CIB2
0.0228614	0.560249	ZNF462		0.000994614	1.5835	BPHL
0.0174205	0.560822	PCGF2		0.0142159	1.58338	HINFP
0.00679677	0.560978	HR		0.0208727	1.58139	TRIM44
0.00325322	0.5619	SNORD123		0.0271606	1.57781	VPS51
0.0244123	0.561926	ARHGAP31		0.0239854	1.56911	PAK1IP1
0.00302198	0.563227	ATP6V0E2		0.0441147	1.56824	TGFB1
0.0442596	0.564055	LOC101927027		0.00244295	1.56693	TSG101
0.0472499	0.565127	LY6G6D		0.00609464	1.56635	TMEM171
0.034972	0.566789	WBP5		0.0169705	1.5655	KRTAP5-2
0.00241239	0.568366	KLHL29		0.0404735	1.56485	C11orf54
0.0279137	0.568613	SCML2		0.00975857	1.56334	RHCE
0.0025288	0.569137	HIST1H4A		0.0213297	1.56235	ERP27
0.0105347	0.569337	AP1G2		0.0445309	1.55963	IFNA13
0.0209124	0.570965	CTTNBP2		0.0215017	1.55807	CIDEC
0.0285798	0.572553	GGT6		0.00702031	1.55642	SMPD1
0.0222313	0.572785	XYLT1		0.0149327	1.55589	SLC30A4
0.0158443	0.574598	BICD1		0.00672441	1.55432	RNF169
0.0135823	0.576318	ADCY9		0.0147741	1.55326	CHRNB1|FGF11
0.000767745	0.576828	SCAMP5		0.0168716	1.54894	CASC21
0.0132905	0.57705	FAM179B		0.0404507	1.54738	PKIA
0.0456307	0.578531	LIMCH1		0.00578483	1.54703	AKNAD1
0.00257065	0.580318	JUN		0.0138733	1.54198	TP73
0.00034171	0.580475	MIR200C		0.0352065	1.53994	IGF2BP3
0.00691274	0.581852	TSPYL4		0.0312809	1.53994	TMEM179B|MIR6748
0.040736	0.583121	TSPYL1		0.031939	1.53729	PNLIPRP2
0.0241302	0.583188	LTB4R		0.0307654	1.53691	SLC29A4
0.00709218	0.584593	IGFBP4		0.00292931	1.53653	PATL1
0.0226643	0.585296	ARHGEF10		0.00693615	1.53585	DSP
0.00782346	0.587336	SNX18		0.0386628	1.5358	HMBS
0.00242403	0.588133	STXBP1		0.0092241	1.53426	HGD
0.0380322	0.590594	SMIM2-AS1		0.0340503	1.53368	TAF1D|SNORA8
0.00859283	0.593751	IL15		0.0208077	1.53195	PTPMT1|NDUFS3
0.0364698	0.595171	NAALADL2		0.0151411	1.52735	NAAA
0.00497001	0.596498	DOC2A		0.0155449	1.52593	CDHR1
0.018018	0.597488	DDHD1		0.00490849	1.52577	SH2B3
0.00907693	0.598139	REV3L		0.00478244	1.52376	RNF182
0.0181487	0.598641	NPTX2		0.0232766	1.5231	CCDC90B
0.0140267	0.599006	ZNF493		0.00316605	1.52258	FUT4
0.00273219	0.604791	ARMCX6		0.00968275	1.52195	ELMO2P1
0.00747513	0.605568	HSPA2		0.00573266	1.52122	PACS1
0.034198	0.607094	GABRR1		0.0102221	1.52068	TPD52L1
0.0213733	0.607909	BRMS1L		0.0152126	1.52027	MIR4324
0.0240418	0.608601	TRPM6		0.0126272	1.51981	TRAF6
0.0476601	0.60942	BMP7		0.00752923	1.51863	SLC29A2
0.00248959	0.609806	PIK3R3		0.010222	1.5175	SSH3
0.00175832	0.61023	FOXD2-AS1		0.00662238	1.51433	P2RY8
0.00500565	0.610628	IGSF9B		0.0317032	1.51404	DUSP22
0.0251029	0.611735	TLR4		0.0211756	1.51246	PICALM
0.0307729	0.612626	CYP4V2|KLKB1		0.0111798	1.51243	LOC644669
0.0365808	0.613035	MANEA		0.0122069	1.50967	SYN3
0.0147744	0.61466	DSTYK		0.000857875	1.5087	ACY3
0.0195356	0.615434	LOC105376382		0.0229249	1.50542	DDB2
0.00447879	0.616838	TMPRSS4		0.0110455	1.50529	ADGRG6
0.000753322	0.617783	SESN1		0.0316249	1.50492	LOC105373853
0.0394511	0.618898	MYRIP		0.000658159	1.50436	PLCB3
0.0049473	0.619756	ZSWIM5		0.0383649	1.50429	GALNT9
0.0232677	0.621233	PPP1R14D		0.00292176	1.50136	FAM212A
0.0328832	0.622038	MFSD2A
0.0291698	0.622349	NKAP
0.0344706	0.622536	RGS10
0.000640697	0.622702	LYPD6
0.0475734	0.622721	MAP7D3
0.0212285	0.623523	DTX3
0.0300189	0.623655	PLEKHM1P
0.00907678	0.624224	RNU6-71P
0.0052694	0.624254	NT5DC1
0.00365481	0.624285	PHKA1
0.0359701	0.624556	ASPHD1
0.03243	0.625213	ARMC2
0.00748968	0.625363	TSTD3
0.0314265	0.626512	CES1|CES1P1
0.00559089	0.627636	LOC731157
0.0490058	0.627835	SP140L
0.0259684	0.629378	SLC35A1
0.0475068	0.631293	TAS2R5
0.0439275	0.631552	HIPK2
0.000224227	0.632327	FRAS1
0.047629	0.633975	LOC374443
0.00947354	0.634579	CYP4F35P
0.00677686	0.634581	DCBLD1
0.0446549	0.635358	IFIT5
0.0102771	0.636374	CYP2U1
0.0206934	0.637106	CLSTN2
0.00272087	0.637565	PTPRO
0.00886681	0.637751	QRSL1
0.0256171	0.638012	LOC105370558
0.040982	0.638072	SLC16A10
0.0242992	0.638424	SHROOM4
0.0226078	0.639234	MR1
0.0496879	0.640336	DNAH6
0.00278354	0.642799	PPT1
0.0470773	0.644595	PHIP
0.0197926	0.645896	NAPG
0.0250945	0.646087	C6orf203
0.0202038	0.646115	UBE3D
0.0460001	0.647647	CBX6
0.0151954	0.647681	IFIT2
0.0140783	0.648094	PCLO
0.0241745	0.648154	KDM4A
0.0231083	0.648161	GABPB2
0.0311408	0.648344	NDC80
0.0033136	0.649415	CACHD1
0.0145176	0.649458	RPAP2
0.0120436	0.651188	PABPC4
0.00567068	0.652048	PCDH1
0.0301905	0.652721	MRPL52
0.0199722	0.652892	TMOD2
0.0333552	0.653335	SFPQ
0.0026766	0.653661	NEK11
0.0239167	0.654042	IL33
0.0295326	0.654945	ATP7B
0.0114285	0.655249	SLC39A8
0.00415509	0.655411	ZNF630
0.019386	0.655743	GXYLT2
0.0380979	0.656453	MDN1
0.0116511	0.656791	PHC1
0.0142904	0.657596	POLR1A
0.0118171	0.657644	AKIRIN2
0.0126141	0.657681	SPTLC2
0.016424	0.65879	DRAM1
0.00775068	0.659176	APOLD1
0.00821062	0.659194	CAPN3
0.00445033	0.659411	ENOSF1
0.039785	0.659413	GLMN
0.0340475	0.660622	COL17A1|MIR936
0.0199983	0.66074	NKD2
0.0342206	0.660941	TMEM173
0.0337586	0.661277	GNG12-AS1
0.00887525	0.661689	KRTAP10-4
0.0258193	0.662293	NUS1
0.0309065	0.662968	OSGEP
0.0130406	0.663005	ELK3
0.0154395	0.663083	XDH
0.0497009	0.663283	NEMF
0.040577	0.664299	LOC101928818
0.0171836	0.664319	ATPAF1
0.0407369	0.664643	SRPX2
0.0210085	0.665064	LOC105374261
0.0275917	0.665375	LOC105379005
0.0375813	0.666374	FOXP1
