# Supplementary material for: Distinct but interchangeable subpopulations of colorectal cancer cells with different growth fates and drug sensitivity
Source: iScience. 2023 Jan 13;26(2):105962. doi: 10.1016/j.isci.2023.105962 (PMC9883198; doi:10.1016/j.isci.2023.105962)
Supplement: Table S5. List of differentially-expressed genes in C45-4L commonly compared to C45–1 and C45-4S, related to Figure 4 [file mmc3.xlsx]

## Sheet: ☆withGENENAME_0.6q_FDR0.1
Table S5: List of differentially-expressed genes in C45-4L commonly compared to C45-1 and C45-4S, Related to Figure 4
probe_ID	C45.1_a	C45.1_b	C45.1_c	C45.4S_a	C45.4S_b	C45.4S_c	C45.4L_a	C45.4L_b	C45.4L.c	gene name	slow/fast
16691640	25.6186	35.6037	24.2059	34.219	43.7358	29.4409	100.915	170.607	230.384	REG4	0.192092
16728287	39.4267	53.7729	53.5447	33.1073	33.9735	37.1417	106.57	103.331	165.19	ANO1	0.334542
17051827	216.954	224.897	139.199	89.0918	118.06	99.6865	446.352	493.102	326.131	AKR1B10	0.350782
17061415	62.2666	59.9376	81.8085	32.4629	41.4513	56.9383	112.328	161.076	171.11	LHFPL3-AS2	0.376664
17114288	251.951	220.11	356.662	218.109	115.978	263.476	692.585	616.193	573.932	GPC3	0.378785
16856538	43.8915	68.5641	58.556	86.5897	87.9107	80.5113	182.981	123.921	157.734	EFNA2	0.458448
17080814	137.388	129.226	113.519	120.335	106.949	140.344	254.184	233.484	300.115	ANXA13	0.474598
16704375	25.5942	31.3036	22.7588	24.1659	29.518	22.6332	62.5183	50.6027	46.6407	ALOX5	0.488145
16694446	57.2025	75.0269	87.4609	100.794	89.3802	108.269	202.924	151.52	170.677	MEX3A	0.493346
16962632	45.0456	45.805	45.3182	41.0917	39.3949	33.5561	89.8883	77.388	83.5474	P3H2	0.49878
16771288	23.2372	27.3898	27.458	30.2472	27.0505	34.3775	44.1116	54.3203	67.8285	MSI1	0.510525
16814498	40.6964	58.4703	50.1321	66.8893	69.2221	66.9376	116.813	101.355	116.566	METRN	0.526311
17020103	90.6001	84.1843	125.173	87.7145	96.5511	103.182	184.416	153.263	199.159	GSTA4	0.547096
16738512	168.896	178.811	156.572	194.557	216.608	199.781	289.753	384.006	303.846	SLC43A1	0.570385
16860667	41.8113	43.6	40.243	43.6	33.8657	39.0543	75.4218	63.1996	70.9679	KCTD15	0.577735
17007632	32.7651	33.5514	30.9956	32.6001	36.9381	31.8009	60.7344	55.027	53.0587	LOC102723521	0.588352
16737925	69.9862	75.4543	82.6798	118.205	89.7507	95.4267	156.856	158.445	134.059	PACSIN3	0.591398
17060894	71.267	78.5079	84.9534	74.2756	83.8139	83.2396	134.34	149.595	115.661	CLDN15	0.595673
16720115	36.7162	42.2869	41.2903	32.3724	35.2045	30.4084	61.2301	57.5359	64.3574	B4GALNT4	0.595988
17018382	296.473	274.892	289.093	337.327	274.689	327.417	492.539	482.695	508.954	NUDT3	0.606356
17071208	560.103	632.685	681.162	559.959	493.816	541.559	964.115	881.883	1012.21	LAPTM4B	0.606899
17005276	433.633	511.96	523.543	580.827	561.509	656.878	835.823	760.852	883.694	SOX4	0.658844
17018186	68.1937	74.8149	74.8945	81.5232	65.5314	62.5836	115.481	100.585	102.806	RGL2	0.670395
16854397	28.6448	30.3784	29.1739	26.3726	28.174	27.2447	38.7873	45.4247	42.2999	KCTD1	0.671828
16739132	102.651	128.169	131.062	141.353	131.077	128.699	204.626	170.004	193.184	FADS1	0.671885
17005420	350.137	309.769	382.466	340.432	332.179	368.921	513.032	448.32	585.552	LRRC16A	0.673573
17076009	89.9948	94.8608	102.193	75.3655	79.0143	88.4708	133.075	121.374	136.976	SARAF	0.676884
17007543	269.734	238.493	237.888	306.556	296.859	263.73	418.674	349.496	411.702	ITPR3	0.68366
17018416	154.849	157.925	151.795	155.045	166.514	141.811	230.536	215.412	232.3	C6orf106	0.684072
17068003	60.3404	61.2493	57.8225	53.9166	69.8714	58.7917	89.1874	91.1814	83.2338	BAG4	0.686624
17067190	131.478	146.811	179.484	146.811	146.811	156.008	226.824	203.993	225.097	DPYSL2	0.691709
17089819	43.1247	54.7583	54.5294	47.4022	52.5506	48.1817	63.1837	74.5928	79.4474	PKN3	0.69179
17018459	86.119	86.901	71.598	92.7616	92.3208	77.0813	127.482	128.513	107.437	TEAD3	0.697218
17068636	116.545	128.326	152.78	121.83	119.685	139.457	181.386	185.883	182.427	POMK	0.708229
17007673	87.6285	95.1438	86.4537	87.3558	93.7436	85.1624	119.923	133.99	123.495	UHRF1BP1	0.709429
17005904	41.3736	34.8096	36.2822	45.0472	37.6581	46.2546	55.3024	59.1128	55.3097	ZKSCAN8	0.711226
16733435	905.923	800.644	916.989	1004.34	1118.92	991.143	1384.24	1320.08	1289.53	APLP2	0.71835
16796652	39.123	38.4053	36.2955	43.595	33.0485	41.9583	52.095	57.3887	51.9833	DEGS2	0.719731
17017370	111.452	143.93	127.904	150.348	149.683	138.084	197.846	187.734	184.258	CLIC1|DDAH2	0.72073
17082829	40.5896	38.6304	33.8973	42.9652	33.9386	42.9652	55.5209	54.6623	50.8901	ARHGAP39	0.72323
17006696	272.114	271.173	266.298	270.563	270.327	253.151	358.351	387.615	362.517	PRRC2A	0.723342
17017244	209.605	221.038	184.406	246.513	255.02	216.042	312.334	307.41	298.485	BAG6	0.725649
17065513	52.2282	63.292	51.183	46.9716	51.8485	55.285	76.9391	69.0081	74.6012	CLDN23	0.727297
17078699	57.3916	46.9185	53.731	57.8505	61.286	66.7633	78.4684	77.8731	79.9392	C8orf59	0.727823
16929925	52.716	58.9971	47.5844	51.2474	57.6574	55.7363	72.6847	79.4286	69.6916	GCAT	0.730233
16883568	185.96	168.535	208.428	194.306	205.567	216.754	283.537	251.88	269.054	MAP4K4	0.733121
17081665	60.9188	62.5665	60.5214	55.7723	53.8158	62.8883	75.6395	80.2872	82.8662	TRAPPC9	0.746428
17081708	186.626	171.482	186.078	210.189	189.315	176.952	244.795	252.982	250.291	AGO2	0.749025
16991125	103.683	117.019	111.097	126.111	104.724	108.208	160.375	140.828	143.624	NDST1	0.754049
16901216	101.337	97.0091	94.0596	94.9921	96.1988	85.0852	138.427	124.978	113.585	CREG2	0.75424
17073495	114.129	131.37	115.234	127.018	124.07	125.351	169.437	144.243	170.751	GRINA	0.760864
17080946	308.178	297.736	325.517	316.55	303.908	358.368	404.153	416.321	431.836	KIAA0196	0.762694
17007701	118.61	130.219	116.174	116.174	120.333	110.04	164.293	153.67	148.297	ANKS1A	0.763036
17071497	129.639	149.268	157.758	133.719	136.679	132.882	182.062	195.177	172.59	GRHL2	0.763825
17007884	191.673	187.155	192.562	203.396	207.847	192.581	261.389	270.795	236.502	MAPK14	0.76443
16793999	647.902	732.077	671.668	627.851	662.637	744.629	837.243	898.39	935.658	PLEK2	0.764942
17073297	42.9868	39.6528	43.3465	45.5971	39.4449	42.57	59.3807	51.031	53.5706	ZFP41	0.773249
17007930	58.2788	59.207	58.9969	57.4743	63.1783	57.4586	76.7844	83.4401	68.7796	BRPF3	0.774209
17067537	44.4562	47.996	51.0884	46.0157	46.0755	50.6234	57.464	65.3447	61.8827	LEPROTL1	0.774955
17017697	477.371	516.943	454.275	519.772	511.935	428.241	618.685	660.364	594.579	ATF6B|TNXB	0.776178
16821047	109.646	109.691	106.112	101.956	104.292	108.719	130.367	148	130.475	ZNRF1	0.783207
17082898	34.6281	37.1689	33.3874	37.6624	32.8376	34.8156	41.4517	46.9427	45.8124	COMMD5|ZNF250	0.784238
17007763	33.0246	39.1634	36.5132	36.5132	40.239	35.0557	46.1495	44.5651	49.4797	ZNF76	0.786441
17073833	51.3277	50.1551	45.4531	46.0271	45.2791	48.1612	60.5561	58.5806	62.8883	KIFC2	0.786714
17072125	329.681	341.454	362.728	340.169	350.4	368.121	414.906	428.252	479.358	MAL2	0.791126
16867613	47.8116	49.9652	54.3022	49.9427	43.5653	50.9033	63.4009	62.0482	61.5964	RFX2	0.792562
17076063	618.76	642.525	626.795	717.556	704.337	717.997	881.421	853.783	805.774	GSR	0.792602
17069063	185.355	195.317	185.888	195.213	203.814	195.167	259.859	246.037	225.739	LYN	0.793261
17113418	97.7214	97.537	91.4804	98.8859	96.6231	101.459	115.518	130.119	120.934	AMOT	0.796171
17068462	82.8846	82.787	83.0519	82.3304	76.0627	70.9605	97.113	106.921	96.1209	IKBKB	0.796385
17017763	52.0655	54.2795	58.6807	56.7344	54.8473	57.0226	72.1191	63.1853	70.9658	AGER|PBX2	0.808721
16866252	81.9895	84.8007	83.9416	80.8195	78.0444	72.0569	96.0707	96.3357	100.713	ZNF8	0.821599
17060758	189.917	214.658	224.71	214.862	204.178	201.081	252.491	252.897	249.894	EPHB4	0.827112
17008477	243.198	253.427	226.136	246.954	264.431	242.012	288.782	311.969	291.572	FOXP4|MIR4641	0.827142
16820528	67.0857	73.771	72.6512	70.4657	75.9956	70.2786	87.8455	82.4857	89.5807	HAS3	0.82768
16821621	209.035	217.612	234.366	204.292	230.297	213.051	271.189	262.978	255.258	IRF8	0.828866
16989897	197.146	200.4	200.104	193.411	192.481	179.171	241.748	228.418	231.031	CXXC5	0.829092
17007426	98.6748	89.5861	96.8702	94.8144	91.2516	95.0973	113.472	119.504	108.273	RPS18	0.829739
16895838	101.151	105.419	103.127	114.273	113.399	111.383	127.464	135.807	125.373	ZNF513	0.834636
16869596	343.037	367.188	339.738	348.316	361.097	338.667	416.522	427.752	408.81	ADGRL1	0.837151
16871305	75.0468	74.9669	72.1595	71.5846	68.4267	73.8474	84.8883	83.9275	90.2455	ZNF792	0.841561
16658655	47.3072	48.7172	48.1343	48.3489	47.3072	47.9399	54.0247	52.1469	55.3426	SPSB1	0.890803
16883552	400.128	398.441	416.692	412.985	414.722	409.194	468.831	457.424	435.493	CNOT11	0.900374
16944738	107.561	110.591	107.437	108.35	110.775	111.256	122.28	120.676	114.896	PDIA5	0.916539
16977411	324.032	322.171	316.906	321.139	325.24	323.764	332.528	340.58	341.245	SEC31A	0.952948
16951955	76.8185	74.5145	75.5849	76.0889	75.1055	76.1272	71.4423	70.5828	67.1149	GLB1|TMPPE	1.08597
16860920	247.572	267.286	250.24	257.042	254.35	254.819	227.333	214.046	230.126	FXYD5	1.14021
16791849	153.962	145.367	153.798	152.231	146.96	149.81	137.604	122.94	133.622	SPTSSA	1.14435
16827427	151.898	148.437	148.551	155.043	147.04	139.989	121.797	131.722	122.488	RANBP10	1.18477
16950932	304.947	293.044	298.414	303.229	275.111	296.522	232.668	253.135	260.59	NUP210	1.18655
16670894	87.9689	92.8117	88.626	88.439	84.5315	81.8562	75.5286	74.0161	70.9097	TUFT1	1.18898
16677304	38.7864	35.4712	36.072	36.5747	36.0614	37.2553	32.1037	30.158	28.9554	TATDN3	1.20713
16952769	332.728	320.285	319.997	328.848	325.196	290.68	256.03	255.908	269.082	CDCP1	1.22771
16988021	48.3115	48.1343	48.2967	45.6433	43.5162	44.7908	35.8	36.7281	40.5295	APC	1.23253
16906534	396.02	380.193	368.062	349.637	401.218	357.853	304.37	304.197	302.05	STAT1	1.23706
16674557	456.65	428.023	443.122	426.806	434.819	427.532	324.11	364.284	352.887	XPR1	1.2566
16757427	177.439	172.493	172.556	167.311	177.219	157.921	131.171	125	148.34	TPCN1	1.26688
17101422	99.2657	91.8084	85.5639	88.4277	86.6741	88.1474	69.8293	74.0903	68.8231	CLCN4	1.26887
16678579	268.83	272.695	254.709	286.611	281.866	272.055	208.932	230.705	197.492	GALNT2	1.28448
17083261	152.287	137.028	154.708	137.643	135.235	142.911	111.882	107.361	110.428	SLC1A1	1.30405
16917061	1380.41	1353.78	1371.82	1198.47	1280.62	1268.12	952.565	1068.98	934.599	FERMT1	1.32828
17064544	93.5982	81.3023	85.9484	89.5288	88.6729	84.9179	61.2868	74.8882	60.8414	RHEB	1.32976
16665266	38.1692	35.098	39.9571	33.8039	39.4358	41.2819	28.1162	29.2558	28.1375	FGGY	1.3317
16693626	78.1418	77.8572	79.9317	89.1386	80.439	85.6582	65.3383	64.6054	53.3233	SLC39A1	1.34003
17013404	102.197	106.636	101.72	103.222	113.131	103.811	68.74	74.2467	89.0005	RAB32	1.35938
16904741	580.593	539.046	611.017	577.581	569.666	682.478	422.546	429.134	441.811	STK39	1.37627
16956714	305.37	310.343	288.245	279.494	330.615	269.292	215.008	223.484	208.118	DCBLD2	1.37901
16673043	225.057	208.223	237.963	221.467	227.427	248.807	161.498	159.478	164.775	UHMK1	1.4091
16737590	33.2969	35.0055	33.1002	35.084	37.6	38.688	26.168	23.2663	25.8277	SYT13	1.41356
16989262	169.875	157.26	146.811	151.844	157.17	156.386	112.794	109.64	107.501	LOC101927934	1.42353
17098732	129.042	126.04	133.267	114.698	129.836	120.708	75.0421	93.7011	94.542	SLC25A25-AS1	1.43113
17009736	48.9335	46.385	53.8933	44.7552	47.2504	55.653	30.6728	35.954	35.9259	TINAG	1.4474
16767751	122.201	129.2	109.671	125.091	126.65	123.936	83.1473	86.8683	81.4267	PHLDA1	1.46505
17059323	111.138	98.2115	105.092	109.032	109.23	114.142	72.5892	75.2906	70.4866	SEMA3A	1.4811
16952868	40.7131	46.3884	43.0256	48.2287	47.6655	46.0421	27.3778	35.6788	28.0878	XCR1	1.49249
16854904	127.035	113.874	127.98	102.129	107.331	115.482	81.3072	70.4337	78.1938	PSTPIP2	1.50875
16999462	124.771	124.991	150.047	143.746	150.429	145.007	81.5717	88.2729	106.416	LINC01184	1.51848
16920047	39.3247	42.1582	37.9725	39.5404	43.3413	40.7344	21.4517	26.4579	31.3325	PREX1	1.53373
16902279	297.697	291.81	239.047	286.622	279.513	237.259	169.175	200.692	148.774	TFCP2L1	1.57329
17110122	56.0607	58.3416	50.5676	45.5801	47.9176	47.0475	31.1518	35.9114	28.3155	MID1IP1-AS1	1.60159
16660313	131.835	116.025	150.656	119.965	120.466	119.965	88.9963	73.8451	70.2511	UBXN10	1.62792
16944695	186.71	136.915	163.905	143.005	153.96	175.291	91.9619	86.722	101.392	PARP14	1.71344
16667094	105.665	109.115	99.3235	83.5076	97.4031	83.4359	60.2966	63.6425	44.1321	EPHX4	1.72085
16762837	50.6984	35.8495	44.6939	39.417	45.0656	39.1141	23.6344	27.4024	22.1121	CAPRIN2	1.74192
16769207	60.1003	54.6547	74.0067	59.2567	53.1506	62.5792	35.3878	35.0773	33.0322	CCDC53	1.75728
16911493	171.238	128.089	136.368	140.145	144.045	161.157	84.2505	76.9182	87.9813	SPTLC3	1.76809
16917114	95.7351	99.688	84.5141	87.0381	83.6307	77.7537	52.0139	54.368	40.8581	TMX4	1.79421
16931979	41.9393	40.2428	50.1183	47.4525	43.5197	42.5929	23.4216	25.8132	23.2123	CECR3	1.83489
16956002	472.951	414.824	479.9	381.276	453.191	438.073	227.418	298.236	188.137	EOGT	1.84943
17024710	66.9122	98.2665	85.8647	74.7815	82.3651	86.4986	48.196	41.6943	41.9129	ULBP3	1.87662
16991729	152.028	158.868	126.155	137.853	134.971	127.472	81.8711	66.3855	72.7774	FABP6	1.89416
16961616	54.4855	46.3072	55.1745	46.7414	51.92	58.5037	28.7197	23.3925	29.1317	TNFSF10	1.92711
16759153	203.863	260.612	242.649	253.364	243.078	242.874	138.024	127.707	102.172	FZD10	1.96579
16892446	298.411	317.152	284.249	316.631	294.844	283.022	139.744	147.35	157.369	INPP5D	2.01852
16687799	126.508	125.371	110.88	115.527	100.708	120.943	65.232	49.0754	57.4043	DAB1	2.03812
16692834	99.8529	98.2554	98.3847	114.07	106.622	110.249	52.985	29.8889	64.8654	CTSS	2.12345
16902945	45.1693	39.8181	48.6416	36.5867	39.3076	35.0106	17.4609	16.481	23.5517	NCKAP5	2.12662
16819666	122.061	104.857	86.9035	107.153	110.481	109.129	58.0707	51.6203	36.2172	CCDC113	2.19516
16976558	57.7145	51.2222	55.3498	50.5304	65.4841	64.9253	31.2566	25.1704	21.4486	LOC105377265	2.21653
16929368	230.119	218.697	196.926	194.819	191.364	161.913	89.8883	102.667	74.3639	SLC5A1	2.23633
17081447	52.5088	52.6029	45.3544	44.5345	38.5264	38.8058	21.0476	21.6872	16.5111	ST3GAL1	2.29833
16777384	52.5777	46.4062	56.734	37.082	46.0129	38.8538	17.7228	19.8067	20.2081	SACS	2.40456
16837597	174.093	137.657	138.196	136.972	165.459	135.885	39.6796	54.4699	48.0381	C17orf77	3.12356
16840982	68.2729	59.8252	73.3712	48.3326	51.8349	60.989	20.75	16.0704	20.1983	MYH10	3.17988
16668997	260.705	185.466	262.238	279.249	204.737	239.285	99.1819	45.6301	73.5036	OLFML3	3.27892
16802795	230.965	207.734	276.196	240.668	206.915	253.23	69.5493	50.7495	79.2089	NEO1	3.548
16769270	125.581	98.8431	150.251	110.142	127.317	158.03	32.402	25.8277	33.4856	PAH	4.19867
16778849	663.087	716.98	722.136	793.619	722.136	711.133	65.6342	51.3121	63.7223	LCP1	11.9807
